# Supplementary material for: Aurora Kinase A as a Diagnostic and Prognostic Marker of Malignant Mesothelioma
Source: Front Oncol. 2021 Dec 8;11:789244. doi: 10.3389/fonc.2021.789244 (PMC8692759; doi:10.3389/fonc.2021.789244)
Supplement: Supplementary Figure 1 — Kaplan-Meier survival analyses for the top 20 hub genes expressed in malignant mesothelioma patients without statistical significance. (A) PNPLA2, (B) LIPE, (C) LPL, (D) LEP, (E) PDK4, (F) PLIN2, (G) CIDEA, (H) CIDEC, (I) PCK1, (J) PLIN1, (K) CD36, (L) ACSL, (M) IL6. [file DataSheet_1.zip]

Archive with 4 entries (4 files):
- Supplementary image 1 A-D.JPEG
- Supplementary image 1 E-H.JPEG
- Supplementary image 1 I-L.JPEG
- Supplementary image 1 M.JPEG
